# Supplementary material for: Effects of regional limb perfusion technique on concentrations of antibiotic achieved at the target site: A meta-analysis
Source: PLoS One. 2022 Apr 1;17(4):e0265971. doi: 10.1371/journal.pone.0265971 (PMC8974993; doi:10.1371/journal.pone.0265971)
Supplement: S1 Table — lpdv = lateral palmar digital vein; saph = saphenous; ceph = cephalic; DIPJ = distal interphalangeal joint; MCPJ = metacarphophalangeal joint; TCJ = tarsocrural joint; RCJ = radiocarpal joint; MCJ = middle carpal joint; DFTS = digital flexor tendon sheath. (XLSX) [file pone.0265971.s003.xlsx]

## Sheet: Sheet1
Study Number	First Author (Year)	# Horses	Antibiotic	Dose (g)	% Systemic Dose	% Systemic Dose Category (1=<1/3; 2=1/3-2/3; 3=>2/3)	Local Analgesia (0=no; 1=yes)	Volume of Perfusate (mL)	Vessel Perfused	Distal Tourniquet Used (0=no; 1=yes)	Tourniquet Type (nr=narrow rubber; wr=wide rubber; pn= pneumatic)	Pneumatic Tourniquet Pressure (mm/Hg)	Location of Tourniquet	Synovial Structure Sampled	Sampling Time (min)	Tourniquet Time (min)	Average Peak Cmax (µg/mL)	Measure of Dispersion (Value)	Cmax:MIC Sensitive	Cmax:MIC Resistant
1	Murphey (1999)	8	amikacin	0.125	2	1	0	60	lpdv	0	nr		near	DIPJ	30	30	235	SE (82)	58.75	14.6875
1	Murphey (1999)	8	amikacin	0.125	2	1	0	60	lpdv	0	nr		near	MCPJ	15	30	205	SE (67)	51.25	12.8125
1	Murphey (1999)	8	amikacin	0.125	2	1	0	60	lpdv	0	nr		near	MCPJ	30	30	110	SE (23)	27.5	6.875
1	Murphey (1999)	8	amikacin	0.125	2	1	0	60	lpdv	0	nr		near	DIPJ	15	30	97	SE (17)	24.25	6.0625
2	Butt (2001)	6	amikacin	0.5	7	1	0	60	lpdv	0	wr		near	DIPJ	30	30	896.44	SD (556.79)	224.11	56.0275
2	Butt (2001)	6	amikacin	0.5	7	1	0	60	lpdv	0	wr		near	MCPJ	30	30	574.55	SD (354.91)	143.637	35.9094
2	Butt (2001)	6	amikacin	0.5	7	1	0	60	lpdv	0	wr		near	DFTS	30	30	1129.7	SD (483.9)	282.425	70.6063
3	Scheuch (2002)	5	amikacin	1	13	1	0	60	saph	1	pn	450	near	TCJ	30	30	701.9	SE (366.8)	175.475	43.8687
4	Rubio-Martinez (2005)	6	vancomycin	0.3	10	1	0	60	lpdv	0	wr		near	RCJ	30	30	7.545	Range (1.62-27.64)	3.7725	0.943125
4	Rubio-Martinez (2005)	6	vancomycin	0.3	10	1	0	60	lpdv	0	wr		near	MCPJ	15	45	24.585	Range (8.94-50.21)	12.2925	3.07313
4	Rubio-Martinez (2005)	6	vancomycin	0.3	10	1	0	60	lpdv	0	wr		near	MCPJ	30	45	80.179	Range (45.935-145.24)	40.0895	10.0224
4	Rubio-Martinez (2005)	6	vancomycin	0.3	10	1	0	60	lpdv	0	wr		near	MCPJ	45	45	39.22	Range (8.5-89.41)	19.61	4.9025
4	Rubio-Martinez (2005)	6	vancomycin	0.3	10	1	0	60	lpdv	0	wr		near	DIPJ	15	45	72.276	Range (18.5-125.56)	36.138	9.0345
4	Rubio-Martinez (2005)	6	vancomycin	0.3	10	1	0	60	lpdv	0	wr		near	DIPJ	30	45	98.735	Range (23.28-157.56)	49.3675	12.3419
5	Parra-Sanchez (2006)	7	amikacin	0.25	3	1	0	60	ceph	1	wr		near	DIPJ	45	45	26.27	Range (5.7-50)	6.5675	1.64187
5	Parra-Sanchez (2006)	7	enrofloxacin	0.678	25	1	0	60	ceph	1	wr		near	RCJ	30	30	13.22	Range (0.254-167.9)	110.167	26.44
6	Errico (2008)	6	amikacin	1	13	1	1	60	lpdv	0	wr		near	RCJ	30	30	445	SD (171)	111.25	27.8125
6	Errico (2008)	6	amikacin	1	13	1	1	60	lpdv	0	wr		near	MCPJ	30	30	542	SD (173)	135.5	33.875
7	Levine (2010)	6	amikacin	2.5	33	2	0	50	ceph	0	pn	420	near	MCPJ	25	25	236	Range (23-913)	59	14.75
7	Levine (2010)	6	amikacin	2.5	33	2	0	50	ceph	0	wr		near	MCPJ	25	25	64.2	Range (7-315)	16.05	4.0125
8	Alkabes (2011)	6	amikacin	0.5	7	1	1	60	lpdv	0	pn	420	near	MCPJ	30	30	29.1	Range (1.7-92.3)	7.275	1.81875
8	Alkabes (2011)	6	amikacin	0.5	7	1	1	60	lpdv	0	wr		near	DIPJ	30	30	211	Range (45.1-1968)	52.75	13.1875
9	Beccar-Varela (2011)	8	amikacin	2.7	36	2	0	60	ceph	0	pn	350	far	RCJ	30	30	60.02	Range (27.04-95.68)	15.005	3.75125
10	Hyde (2013)	6	gentamicin	0.5	11	1	0	10	lpdv	0	pn	280	near	MCPJ	30	30	125.9	Range (6.3-433.3)	62.95	15.7375
10	Hyde (2013)	6	gentamicin	0.5	11	1	0	30	lpdv	0	pn	280	near	MCPJ	30	30	82.7	Range (0.6-140.4)	41.35	10.3375
10	Hyde (2013)	6	gentamicin	0.5	11	1	0	60	lpdv	0	pn	280	near	MCPJ	30	30	56.1	Range (0.4-230.3)	28.05	7.0125
11	Kelmer (2013)	6	erythromycin	2	16	1	1	100	ceph	0	pn	300	near	TCJ	30	30	113	95% CI (38-186)	226	14.125
11	Kelmer (2013)	6	erythromycin	2	16	1	1	100	saph	0	pn	300	near	MCPJ	30	30	22	95% CI (1.6-4.1)	44	2.75
12	Kelmer (2013)	6	amikacin	2	27	1	0	100	ceph	0	pn	300	near	MCPJ	30	30	277	95% CI (104-450)	69.25	17.3125
12	Kelmer (2013)	6	amikacin	2	27	1	0	100	saph	0	pn	300	near	MTPJ	30	30	363	95% CI (156-570)	90.75	22.6875
12	Kelmer (2013)	6	amikacin	1	13	1	0	50	lpdv	0	pn	300	near	MCPJ	30	30	6.9	missing	1.725	0.43125
13	Lallemand (2013)	6	marbofloxacin	0.344	34	2	0	60	ceph	1	wr		near	DIPJ	30	30	40.65	SD (27.65)	338.75	81.3
14	Mahne (2014)	7	amikacin	1	13	1	0	50	ceph	0	wr		far	MCJ	30	30	503	SD (634)	125.75	31.4375
14	Mahne (2014)	7	amikacin	1	13	1	1	50	ceph	0	wr		far	MCJ	30	30	344	SD (431)	86	21.5
14	Mahne (2014)	7	amikacin	1	13	1	1	50	ceph	0	wr		far	MCJ	30	30	172	SD (94)	43	10.75
14	Mahne (2014)	7	amikacin	1	13	1	0	50	ceph	0	wr		far	MCJ	30	30	239	SD (231)	59.75	14.9375
15	Zantingh (2014)	6	amikacin	2.5	33	2	0	60	ceph	0	wr		near	RCJ	30	30	20.6	IQR (5.3-115.9)	5.15	1.2875
16	Kelmer (2015)	4	chloramphenicol	2	16	1	0	100	ceph	0	wr		near	MCJ	30	30	54	SD (45.56)	6.75	1.6875
16	Kelmer (2015)	4	chloramphenicol	2	16	1	0	100	saph	0	wr		near	MCPJ	30	30	24	SD (23.5)	3	0.75
17	Sole (2015)	8	amikacin	2	27	1	0	60	ceph	0	pn	450	far	RCJ	30	30	74.2	SD (72.5)	18.55	4.6375
17	Sole (2015)	8	amikacin	2	27	1	0	60	ceph	0	pn	450	near	MCPJ	30	30	49.7	SD (53.7)	12.425	3.10625
17	Sole (2015)	8	amikacin	2	27	1	0	60	ceph	0	pn	450	far	RCJ	30	30	54.3	SD (58.1)	13.575	3.39375
17	Sole (2015)	8	amikacin	2	27	1	0	60	ceph	0	pn	450	near	MCPJ	30	30	257.4	SD (149.7)	64.35	16.0875
18	Aristizabal (2016)	6	amikacin	1	13	1	0	60	ceph	0	pn	420	far	RCJ	20	20	19	SD (14.86)	4.75	1.1875
18	Aristizabal (2016)	6	amikacin	1	13	1	0	60	ceph	0	pn	420	near	MCJ	20	20	9	SD (14.51)	2.25	0.5625
18	Aristizabal (2016)	6	amikacin	1	13	1	0	60	ceph	0	pn	420	far	RCJ	30	30	10.7	SD (12.94)	2.675	0.66875
18	Aristizabal (2016)	6	amikacin	1	13	1	0	60	ceph	0	pn	420	near	MCJ	30	30	4	SD (3.94)	1	0.25
18	Aristizabal (2016)	6	amikacin	1	13	1	0	60	ceph	0	pn	420	far	RCJ	20	20	37.2	SD (35.8)	9.3	2.325
18	Aristizabal (2016)	6	amikacin	1	13	1	0	60	ceph	0	pn	420	near	MCJ	20	20	60.9	SD (58)	15.225	3.80625
18	Aristizabal (2016)	6	amikacin	1	13	1	0	60	ceph	0	pn	420	far	RCJ	30	30	91.8	SD (103.7)	22.95	5.7375
18	Aristizabal (2016)	6	amikacin	1	13	1	0	60	ceph	0	pn	420	near	MCJ	30	30	38	SD (35.2)	9.5	2.375
19	Colbath (2016)	7	amikacin	1	13	1	0	60	ceph	0	wr		far	MCJ	30	30	44.8	IQR (29.6-181)	11.2	2.8
19	Colbath (2016)	7	amikacin	1	13	1	1	60	ceph	0	wr		far	MCJ	30	30	104	IQR (26-269)	26	6.5
20	Godfrey (2016)	8	amikacin	1	13	1	0	10	lpdv	0	pn	400	near	MCPJ	30	30	70	95% CI (26-190)	17.5	4.375
20	Godfrey (2016)	8	amikacin	1	13	1	0	60	lpdv	0	pn	400	near	MCPJ	30	30	459	95% CI (205-1028)	114.75	28.6875
21	Harvey (2016)	6	amikacin	2	27	1	0	60	ceph	0	pn	450	far	MCJ	20	20	48.4	Range (1.2-182.6)	12.1	3.025
21	Harvey (2016)	6	amikacin	2	27	1	0	60	ceph	0	pn	450	near	MCPJ	20	20	35.8	Range (2.1-128.7)	8.95	2.2375
21	Harvey (2016)	6	amikacin	3	40	2	0	60	ceph	0	pn	450	far	MCJ	20	20	207.9	Range (142.9-319)	51.975	12.9938
21	Harvey (2016)	6	amikacin	3	40	2	0	60	ceph	0	pn	450	near	MCPJ	20	20	53	Range (32.9-600.6)	13.25	3.3125
22	Kilcoyne (2016)	7	amikacin	2	27	1	0	60	ceph	0	wr		far	RCJ	10	10	53.8	SD (46.1)	13.45	3.3625
22	Kilcoyne (2016)	7	amikacin	2	27	1	0	60	ceph	0	wr		near	MCPJ	10	10	48.6	SD (61.3)	12.15	3.0375
22	Kilcoyne (2016)	7	amikacin	2	27	1	0	60	ceph	0	wr		far	RCJ	30	30	93.5	SD (124.6)	23.375	5.84375
22	Kilcoyne (2016)	7	amikacin	2	27	1	0	60	ceph	0	wr		near	MCPJ	30	30	52.5	SD (56.9)	13.125	3.28125
23	Moser (2016)	6	amikacin	1	13	1	0	10	ceph	0	pn	420	far	RCJ	15	30	22	95% CI (3-137)	5.5	1.375
23	Moser (2016)	6	amikacin	1	13	1	0	10	ceph	0	pn	420	far	RCJ	30	30	34	95% CI (6-208)	8.5	2.125
23	Moser (2016)	6	amikacin	1	13	1	0	10	ceph	0	pn	420	near	DIPJ	15	30	95	95% CI (14-650)	23.75	5.9375
23	Moser (2016)	6	amikacin	1	13	1	0	10	ceph	0	pn	420	near	DIPJ	30	30	481	95% CI (142-1627)	120.25	30.0625
23	Moser (2016)	6	amikacin	1	13	1	0	30	ceph	0	pn	420	far	RCJ	15	30	12	95% CI (2-75)	3	0.75
23	Moser (2016)	6	amikacin	1	13	1	0	30	ceph	0	pn	420	far	RCJ	30	30	22	95% CI (5-94)	5.5	1.375
23	Moser (2016)	6	amikacin	1	13	1	0	30	ceph	0	pn	420	near	DIPJ	15	30	47	95% CI (3-786)	11.75	2.9375
23	Moser (2016)	6	amikacin	1	13	1	0	30	ceph	0	pn	420	near	DIPJ	30	30	121	95% CI (13-1089)	30.25	7.5625
23	Moser (2016)	5	amikacin	1	13	1	0	60	ceph	0	pn	420	far	RCJ	15	30	39	95% CI (6-262)	9.75	2.4375
23	Moser (2016)	5	amikacin	1	13	1	0	60	ceph	0	pn	420	far	RCJ	30	30	51	95% CI (12-214)	12.75	3.1875
23	Moser (2016)	5	amikacin	1	13	1	0	60	ceph	0	pn	420	near	DIPJ	15	30	163	95% CI (17-1603)	40.75	10.1875
23	Moser (2016)	5	amikacin	1	13	1	0	60	ceph	0	pn	420	near	DIPJ	30	30	284	95% CI (112-270)	71	17.75
23	Moser (2016)	6	amikacin	1	13	1	0	120	ceph	0	pn	420	far	RCJ	15	30	32	95% CI (7-140)	8	2
23	Moser (2016)	6	amikacin	1	13	1	0	120	ceph	0	pn	420	far	RCJ	30	30	30	95% CI (5-173)	7.5	1.875
23	Moser (2016)	6	amikacin	1	13	1	0	120	ceph	0	pn	420	near	DIPJ	15	30	159	95% CI (67-374)	39.75	9.9375
23	Moser (2016)	6	amikacin	1	13	1	0	120	ceph	0	pn	420	near	DIPJ	30	30	180	95% CI (84-384)	45	11.25
24	Oreff (2016)	7	amikacin	2	27	1	0	30	ceph	0	wr		near	MCPJ	30	30	282	Range (2-893)	70.5	17.625
24	Oreff (2016)	7	amikacin	2	27	1	0	60	ceph	0	wr		near	MCPJ	30	30	227	Range (9-696)	56.75	14.1875
24	Oreff (2016)	7	amikacin	2	27	1	0	100	ceph	0	wr		near	MCPJ	30	30	579	Range (166-1280)	144.75	36.1875
25	Dahan (2017)	6	imipenem	0.5	10	1	0	100	ceph	0	wr		near	MCPJ	30	30	71.1	IQR (50.8-91.5)	71.1	17.775
26	Kelmer (2017)	4	imipenem	0.5	10	1	1	100	ceph	0	wr		near	MCPJ	30	30	86.87	SD (35.7)	86.87	21.7175
26	Kelmer (2017)	5	imipenem	0.5	10	1	1	100	saph	0	wr		near	MCPJ	30	30	60.4	SD (35.7)	60.4	15.1
27	Oreff (2017)	8	ceftazidime	2	8	1	0	60	ceph	0	wr		near	MTPJ	30	30	235	Range (51-599)	58.75	14.6875
28	Schoonover (2017)	6	amikacin	1	13	1	0	6	ceph	0	pn	420	far	RCJ	15	30	8	95% CI (0-80)	2	0.5
28	Schoonover (2017)	6	amikacin	1	13	1	0	6	ceph	0	pn	420	far	RCJ	30	30	13	95% CI (0-134)	3.25	0.8125
28	Schoonover (2017)	6	amikacin	1	13	1	0	6	ceph	0	pn	420	far	RCJ	15	30	13	95% CI (0-224)	3.25	0.8125
28	Schoonover (2017)	6	amikacin	1	13	1	0	6	ceph	0	pn	420	far	RCJ	30	30	48	95% CI (7-292)	12	3
28	Schoonover (2017)	6	amikacin	1	13	1	0	6	ceph	1	pn	420	near	RCJ	15	30	198	95% CI (64-606)	49.5	12.375
28	Schoonover (2017)	6	amikacin	1	13	1	0	6	ceph	1	pn	420	near	RCJ	30	30	381	95% CI (194-749)	95.25	23.8125
28	Schoonover (2017)	6	amikacin	1	13	1	0	6	ceph	0	pn	420	near	DIPJ	15	30	159	95% CI (6-3913)	39.75	9.9375
28	Schoonover (2017)	6	amikacin	1	13	1	0	6	ceph	0	pn	420	near	DIPJ	30	30	569	95% CI (126-2558)	142.25	35.5625
28	Schoonover (2017)	6	amikacin	1	13	1	0	6	ceph	1	pn	420	near	RCJ	15	30	233	95% CI (14-3603)	58.25	14.5625
28	Schoonover (2017)	6	amikacin	1	13	1	0	6	ceph	1	pn	420	near	RCJ	30	30	358	95% CI (45-2794)	89.5	22.375
28	Schoonover (2017)	6	amikacin	1	13	1	0	6	ceph	0	pn	420	near	DIPJ	15	30	84	95% CI (5-1237)	21	5.25
28	Schoonover (2017)	6	amikacin	1	13	1	0	6	ceph	0	pn	420	near	DIPJ	30	30	189	95% CI (10-3421)	47.25	11.8125
29	Fontenot (2018)	9	meropenem	0.5	10	1	0	20	ceph	0	pn	400	far	MTPJ	30	30	25.6	SD (28.29)	25.6	6.4
30	Kilcoyne (2018)	7	amikacin	2	27	1	0	60	ceph	0	pn	420	near	DIPJ	5	20	335	95% CI (0-943)	83.75	20.9375
30	Kilcoyne (2018)	7	amikacin	2	27	1	0	60	ceph	0	pn	420	near	DIPJ	10	20	628	95% CI (0-1410)	157	39.25
30	Kilcoyne (2018)	7	amikacin	2	27	1	0	60	ceph	0	pn	420	near	DIPJ	15	20	812	95% CI (35-1588)	203	50.75
30	Kilcoyne (2018)	7	amikacin	2	27	1	0	60	ceph	0	pn	420	near	DIPJ	20	20	677	95% CI (21-1333)	169.25	42.3125
31	Dahan (2019)	6	amikacin	2	27	1	0	100	ceph	0	wr		near	RCJ	30	30	1391	IQR (209-2623)	347.75	86.9375
32	Snowden (2019)	5	polymixin B	0.025	2	1	1	60	saph	1	pn	450	near	RCJ	30	30	30.1	Range (2.4-72.3)	15.05	7.525
32	Snowden (2019)	3	polymixin B	0.05	4	1	1	60	saph	1	pn	450	near	TCJ	30	30	87.3	Range (12.1-154)	43.65	21.825
32	Snowden (2019)	4	polymixin B	0.3	24	1	1	60	saph	1	wr		near	TCJ	30	30	74.6	Range (20.4-144.3)	37.3	18.65
33	Gustafsson (2020)	6	amikacin	2	27	1	1	100	ceph	0	wr		far	RCJ	5	30	343	SD (256.6)	85.75	21.4375
33	Gustafsson (2020)	6	amikacin	2	27	1	1	100	ceph	0	wr		far	RCJ	10	30	818	SD (572.7)	204.5	51.125
33	Gustafsson (2020)	6	amikacin	2	27	1	1	100	ceph	0	wr		far	RCJ	15	30	860	SD (373.2)	215	53.75
33	Gustafsson (2020)	6	amikacin	2	27	1	1	100	ceph	0	wr		far	RCJ	20	30	1023	SD (582.8)	255.75	63.9375
33	Gustafsson (2020)	6	amikacin	2	27	1	1	100	ceph	0	wr		far	RCJ	25	30	783	SD (413.2)	195.75	48.9375
33	Gustafsson (2020)	6	amikacin	2	27	1	1	100	ceph	0	wr		far	RCJ	30	30	632	SD (272.6)	158	39.5
34	Gustafsson (2021)	10	trimethoprim	0.67	28	1	1	100	ceph	0	wr		near	DIPJ	30	30	19.2	IQR (3.46-50.6)	9.6	4.8
34	Gustafsson (2021)	10	sulfadiazine	3.33	28	1	1	100	ceph	0	wr		near	MCPJ	30	30	175	IQR (21.85-394)	4.60526	2.30263
35	Gustafsson (2021)	11	metronidazole	0.5	7	1	1	108	ceph	0	wr		near	DIPJ	15	30	208	SD (140)	26	6.5
35	Gustafsson (2021)	11	metronidazole	0.5	7	1	1	108	ceph	0	wr		near	DIPJ	30	30	310	SD (227)	38.75	9.6875
36	Kilcoyne (2021)	6	amikacin	2	27	1	1	60	saph	0	wr		far	TCJ	5	30	99	Range (5.1-210)	24.75	6.1875
36	Kilcoyne (2021)	6	amikacin	2	27	1	1	60	saph	0	wr		far	TCJ	10	30	104.5	Range (104.5-400.8)	26.125	6.53125
36	Kilcoyne (2021)	6	amikacin	2	27	1	1	60	saph	0	wr		far	TCJ	15	30	190.3	Range (190.3-310.8)	47.575	11.8938
36	Kilcoyne (2021)	6	amikacin	2	27	1	1	60	saph	0	wr		far	TCJ	20	30	366.3	Range (366.3-930.7)	91.575	22.8938
36	Kilcoyne (2021)	6	amikacin	2	27	1	1	60	saph	0	wr		far	TCj	25	30	392.7	Range (392.7-716.1)	98.175	24.5437
36	Kilcoyne (2021)	6	amikacin	2	27	1	1	60	saph	0	wr		far	TCJ	30	30	403.7	Range (403.7-722.4)	100.925	25.2312
